# Supplementary material for: Multi-platform discovery of haplotype-resolved structural variation in human genomes
Source: Nat Commun. 2019 Apr 16;10:1784. doi: 10.1038/s41467-018-08148-z (PMC6467913; doi:10.1038/s41467-018-08148-z)
Supplement: Supplementary file 3 — Supplementary Data 1-71 [file 41467_2018_8148_MOESM3_ESM.xlsx]

## Sheet: Table Index
List of Tables
Supplementary Data 1. Sequencing statistics.
Supplementary Data 2. Phasing summary.
Supplementary Data 3. Phase partitioned PacBio reads.
Supplementary Data 4. Summary of assemblies from Phased-SV and MsPAC.
Supplementary Data 5. N50 contig lengths of haplotype-phased assemblies.
Supplementary Data 6. Refinement of meiotic breakpoints using Strand Seq and PacBio reads.
Supplementary Data 7. Indel counts by size.
Supplementary Data 8. Ilumina SV detection algorithms.
Supplementary Data 9. Simple inversions.
Supplementary Data 10. Inverted duplications.
Supplementary Data 11. Large insert clone validated misassemblies in the human reference (inversions).
Supplementary Data 12. Critical regions overlapping with an inversion.
Supplementary Data 13. Summary statistics for FL-L1 elements with 2 intact ORFs.
Supplementary Data 14. Properties of unified callset intersection with exons and UTRs.
Supplementary Data 15. Categorization of gene affecting SV.
Supplementary Data 16. Indels in genes.
Supplementary Data 17. Genes within inversions.
Supplementary Data 18. Illumina concordance by size.
Supplementary Data 19. Summary of assemblies from Phased-SV and MsPAC.
Supplementary Data 20. The basepair quality value.
Supplementary Data 21. Filtering of SVs based on read support.
Supplementary Data 22. Overlap between PacBio assembly based callers and BioNanoGenomics calls.
Supplementary Data 23. simple reciprocal overlap merge of MsPAC and PhasedSV calls.
Supplementary Data 24. Correlation between MS-PAC and Phased-SV SV calls when grouped by 100 kbp bins across the euchromatic genome.
Supplementary Data 25. PhasedSV, MsPAC merging summary.
Supplementary Data 26. Number of tandem repeat cluster loci per haplotype.
Supplementary Data 27. Summary of SV classes from PB-INT callsets.
Supplementary Data 28. Name and corresponding publications of Illumina discovery methods adopted in the integration pipeline.
Supplementary Data 29. Number of SVs reported by individual Illumina algorithms.
Supplementary Data 30. Number of SVs resulted from the Illumina integration pipeline.
Supplementary Data 31. 1,090 (6.8%) of HySA SV calls missed by Pacbio consensus set.
Supplementary Data 32. gain in sensitivity for PB-SV only calls was largely in SVs less than 2kbp.
Supplementary Data 33. Concordance for individual Illumina SV detection algorithms.
Supplementary Data 34. Haplotype support of inversions.
Supplementary Data 35. Summary of genotype results for the Strand-seq inversion discovery set.
Supplementary Data 36. Possibly misoriented sequences in the reference.
Supplementary Data 37. Total number of Strand-seq reads phased by PacBio used in the composite files.
Supplementary Data 38. Number of inversions supported by the intersection test per individual.
Supplementary Data 39. Strand-seq genotype set, performed on unfiltered inversions in the discovery sets.
Supplementary Data 40. Strand-seq genotype set, performed on inversions supported by the interception test.
Supplementary Data 41. list of simple inversions.
Supplementary Data 42. list of genes intersect with simple inversions.
Supplementary Data 43. list of complex inversions.
Supplementary Data 44. list of genes intersect with complex inversions.
Supplementary Data 45. PCR-free high-coverage alignment summary.
Supplementary Data 46. liWGS alignment summary statistics.
Supplementary Data 47. PacBio Sequencing Depth.
Supplementary Data 48. Sequence and alignment summary of TrueSeq Synthetic Long Reads(TSLR) sequences.
Supplementary Data 49. Technology Summary.
Supplementary Data 50. Refinement of meiotic breakpoints using Strand Seq and PacBio reads.
Supplementary Data 51. The total clusters and clusters within tandem repeats, as well as the number of clusters of SVs within tandem repeats when randomly shuffling cluster locations.
Supplementary Data 52. A comparison of the number of calls made by different alignment methods, BLASR and NGM-LR in tandem rpeeat regions.
Supplementary Data 53. Number of SVs from assembly based approaches by genomic region and sequence type.
Supplementary Data 54. Number and type of SV called by WhamG or Lumpy.
Supplementary Data 55. Diversity panel used for dCGH.
Supplementary Data 56. Evaluation of potential Mendelian violations with calls in at least one child.
Supplementary Data 57. liWGS inheritance patterns.
Supplementary Data 58. Summary of SV discovered by liWGS in HGSVC trios.
Supplementary Data 59. Resolved segmental duplication bases in Phased-SV assemblies.
Supplementary Data 60. Copy number polymorphisms in duplications resolved by PacBio assemblies.
Supplementary Data 61. Exons with SVs detected in PB-SV and not IL-SV.
Supplementary Data 62. Number of deletion SVs overlapping conserved elements and transcription factor binding sites (TFBS).
Supplementary Data 63. Large insert clone validated misassemblies in the human reference (inversions).
Supplementary Data 64. High-coverage PCR free population samples used for genotyping sequence-resolved variants.
Supplementary Data 65. Number of variants genotyped for each sample.
Supplementary Data 66. Genotyper summary of call proportions by sample and type for non-tandem-repeat variants.
Supplementary Data 67. Mendelian inheritance for the three trios outside tandem repeat loci.
Supplementary Data 68. Disrupted genic content by SVs of different types.
Supplementary Data 69. Numbers of IL-indels in various functional types.
Supplementary Data 70. List of imprinted SNP-ASE genes.
Supplementary Data 71. Summary of SV ASE results.

## Sheet: Supplementary Data 1
Supplementary Data 1. Sequencing statistics.
	Han Chinese						Puerto Rican						Yoruban
	HG00512		HG00513		HG00514		HG00731		HG00732		HG00733		NA19238		NA19239		NA19240
	Avg. physical coverage	Avg. frag. len.	Avg. physical coverage	Avg. frag. len.	Avg. physical coverage	Avg. frag. len.	Avg. physical coverage	Avg. frag. len.	Avg. physical coverage	Avg. frag. len.	Avg. physical coverage	Avg. frag. len.	Avg. physical coverage	Avg. frag. len.	Avg. physical coverage	Avg. frag. len.	Avg. physical coverage	Avg. frag. len.
PacBio	22.04	9060	17.39	9855	41.8	10120	23.005	9545	23.08	9410	39.43	10119	18.21	5702	16.5	5420	37.67	5619
Oxford Nanopore											18.9	11993
Illumina short insert	78	679	76	680	75	720	77	702	75	673	75	703	76	712	76	707	77	668
Illumina liWGS	154.26	3417	162.53	3329	138.11	3339	156.21	3452	142.68	3537	188.59	3751	154.28	3506	153.73	3433	178.81	3509
Illumina 7kbp JMP	38.68	7096	41.19	6624	39.16	6838	36.07	7215	32.88	7814	46.49	6407	42.31	6668	39.17	7182	37.01	6915
10X Chromium	186	90881	233	75757	192	74013	230	106166	221	79851	256	87955	197	99831	225	95436	245	108291
BioNanoGenomics	88	281000	125	268000	147	304000	82	260000	112	258000	142	285000	90	286000	151	300000	113	285000
Tru-Seq SLR	5.22	4195	3.31	5198	1.44	4825	4.81	4137	2.97	5002	2.6	5077	4.02	5116	2.69	5418	4.17	5129
Strand-Seq*	5.63	NA	3.55	NA	4.19	NA	7.31	NA	5.27	NA	5.95	NA	7.73	NA	6.08	NA	7.11	NA
Hi-C	16.75	11832814	18.57	11720551	18.2	8299044	17.15	11106723	20.82	9076744	18.85	10605859	22.98	11848169	25.03	10025580	17.08	8469579
note:physical coverage were reported for all sequencing platforms except for Illumina short insert, for which read coverage is reported here.

## Sheet: Supplementary Data 2
Supplementary Data 2. Phasing summary.
Individual	Chromosome	Het. SNVs in consensus (10X+FreeBayes)	Phased StrandSeq	Fraction	Phased Trio-10X-SS	Fraction
NA19240	chr1	208515	143202	0.6868	208385	0.9994
NA19240	chr2	220939	149851	0.6782	220792	0.9993
NA19240	chr3	191387	122698	0.6411	191273	0.9994
NA19240	chr4	200356	129167	0.6447	200210	0.9993
NA19240	chr5	172241	118034	0.6853	172140	0.9994
NA19240	chr6	170758	111922	0.6554	170633	0.9993
NA19240	chr7	160448	102640	0.6397	160339	0.9993
NA19240	chr8	153959	106824	0.6938	153892	0.9996
NA19240	chr9	116917	80440	0.688	116811	0.9991
NA19240	chr10	135114	95479	0.7067	135045	0.9995
NA19240	chr11	134155	97095	0.7238	134080	0.9994
NA19240	chr12	127595	85543	0.6704	127542	0.9996
NA19240	chr13	100600	63638	0.6326	100520	0.9992
NA19240	chr14	84214	55772	0.6623	84140	0.9991
NA19240	chr15	75915	53389	0.7033	75868	0.9994
NA19240	chr16	83842	61731	0.7363	83787	0.9993
NA19240	chr17	76031	54806	0.7208	75993	0.9995
NA19240	chr18	76122	53249	0.6995	76070	0.9993
NA19240	chr19	64012	45013	0.7032	63978	0.9995
NA19240	chr20	66715	48342	0.7246	66668	0.9993
NA19240	chr21	40651	26572	0.6537	40624	0.9993
NA19240	chr22	38829	27951	0.7198	38799	0.9992
HG00514	chr1	138473	88038	0.6358	138374	0.9993
HG00514	chr2	150802	105161	0.6973	150724	0.9995
HG00514	chr3	135195	84564	0.6255	135135	0.9996
HG00514	chr4	137353	80223	0.5841	137282	0.9995
HG00514	chr5	118505	79542	0.6712	118457	0.9996
HG00514	chr6	120672	70226	0.582	120638	0.9997
HG00514	chr7	107765	63503	0.5893	107712	0.9995
HG00514	chr8	105425	63657	0.6038	105383	0.9996
HG00514	chr9	85480	54273	0.6349	85430	0.9994
HG00514	chr10	93591	63885	0.6826	93552	0.9996
HG00514	chr11	98548	62195	0.6311	98508	0.9996
HG00514	chr12	86683	59059	0.6813	86647	0.9996
HG00514	chr13	68580	43728	0.6376	68538	0.9994
HG00514	chr14	61144	40498	0.6623	61070	0.9988
HG00514	chr15	55749	37727	0.6767	55723	0.9995
HG00514	chr16	59005	41988	0.7116	58981	0.9996
HG00514	chr17	53884	37606	0.6979	53853	0.9994
HG00514	chr18	50737	32536	0.6413	50707	0.9994
HG00514	chr19	43582	27637	0.6341	43566	0.9996
HG00514	chr20	47059	32642	0.6936	47036	0.9995
HG00514	chr21	28991	16944	0.5845	28948	0.9985
HG00514	chr22	28534	19339	0.6778	28502	0.9989
HG00733	chr1	155835	100482	0.6448	155792	0.9997
HG00733	chr2	159097	113269	0.7119	159054	0.9997
HG00733	chr3	149733	99340	0.6634	149711	0.9999
HG00733	chr4	156596	104832	0.6694	156567	0.9998
HG00733	chr5	128473	88903	0.692	128450	0.9998
HG00733	chr6	137737	91206	0.6622	137721	0.9999
HG00733	chr7	114314	75566	0.661	114280	0.9997
HG00733	chr8	123480	82480	0.668	123457	0.9998
HG00733	chr9	89520	60782	0.679	89493	0.9997
HG00733	chr10	103321	70139	0.6788	103295	0.9997
HG00733	chr11	104384	71234	0.6824	104353	0.9997
HG00733	chr12	97762	65745	0.6725	97746	0.9998
HG00733	chr13	77067	49765	0.6457	77044	0.9997
HG00733	chr14	69179	46007	0.665	69158	0.9997
HG00733	chr15	60301	40787	0.6764	60284	0.9997
HG00733	chr16	63886	47118	0.7375	63859	0.9996
HG00733	chr17	57521	37927	0.6594	57507	0.9998
HG00733	chr18	57313	38126	0.6652	57300	0.9998
HG00733	chr19	47757	32585	0.6823	47736	0.9996
HG00733	chr20	46151	31686	0.6866	46143	0.9998
HG00733	chr21	32864	17941	0.5459	32851	0.9996
HG00733	chr22	31668	21732	0.6862	31632	0.9989

## Sheet: Supplementary Data 3
Supplementary Data 3. Phase partitioned PacBio reads.
		HG00514		HG00733		NA19240
Chromosome	Haplotype	Number of reads	Fraction of reads	Number of reads	Fraction of reads	Number of reads	Fraction of reads
chr10	h1	184230	0.318	208241	0.323	321581	0.35
	h2	184905	0.319	211536	0.328	317439	0.345
	Total (h1,h2,un)	579126		645435		919730
chr18	h1	104083	0.311	119788	0.323	179820	0.341
	h2	103913	0.31	119373	0.322	180439	0.343
	Total (h1,h2,un)	334817		371200		526610
chr8	h1	200960	0.331	231878	0.352	349867	0.357
	h2	208241	0.343	231882	0.352	351950	0.359
	Total (h1,h2,un)	606376		658937		979748
		986332		1122698		1701096	0.67772
		1520319		1675572		2426088

## Sheet: Supplementary Data 4
Supplementary Data 4. Summary of assemblies from Phased-SV and MsPAC
Assembly	Hap0 # bases	Hap0 %	Hap1 # bases	Hap1 %
Phased SV
HG00514	2545719489	0.924	2545719489	0.924
HG00733	2530267135	0.918	2533705512	0.919
NA19240	2553845766	0.927	2560368822	0.929
MS-Pac
HG00514	2543400008	0.923	2540310002	0.922
HG00733	2518840493	0.914	2516974633	0.913
NA19240	2549524968	0.925	2540310002	0.925

## Sheet: Supplementary Data 5
Supplementary Data 5. N50 contig lengths of haplotype-phased assemblies.
	HAN		PUR		YRI
	Haplotype 0	Haplotype 1	Haplotype 0	Haplotype 1	Haplotype 0	Haplotype 1
Phased-SV	1.29 Mbp	1.35	6.84	6.94	3.23	3.6
Ms-PAC	3.2 Mbp	3.1	6	6.3	1.5	1.4

## Sheet: Supplementary Data 6
Supplementary Data 6. Refinement of meiotic breakpoints using Strand Seq and PacBio reads.
Chromosome	Start	End	Width	Parent	Tech		REFINED	Chromosome	Start	End	Width	Parent	Tech
HG00514
chr1	15293494	15426902	133409	M	StrandS			chr1	15360338	15361318	981	M	PacBio
chr1	113256101	113280797	24697	M	StrandS			chr1	113276172	113277678	1507	M	PacBio
chr2	30888688	30889536	849	M	StrandS			chr2	30888688	30889434	747	M	PacBio
chr2	120595156	120596082	927	M	StrandS			chr2	120595543	120596082	540	M	PacBio
chr3	62628007	62629676	1670	M	StrandS			chr3	62628007	62629676	1670	M	PacBio
chr5	127627532	127662461	34930	F	StrandS			chr5	127651369	127654897	3529	F	PacBio
chr6	84324964	84395600	70637	M	StrandS			chr6	84324964	84325778	815	M	PacBio
chr6	135901439	135981994	80556	M	StrandS			chr6	135909873	135912521	2649	M	PacBio
chr6	2740458	2752918	12461	F	StrandS			chr6	2745318	2746104	787	F	PacBio
chr6	165032665	165092544	59880	F	StrandS			chr6	165078882	165079570	689	F	PacBio
chr7	16695120	16696561	1442	M	StrandS			chr7	16696141	16696436	296	M	PacBio
chr7	77086652	77181511	94860	M	StrandS			chr7	77105819	77107383	1565	M	PacBio
chr8	139574620	139582115	7496	M	StrandS			chr8	139576143	139576365	223	M	PacBio
chr8	50179081	50514748	335668	F	StrandS			chr8	50217091	50224598	7508	F	PacBio
chr9	14797145	14807196	10052	M	StrandS			chr9	14805697	14806344	648	M	PacBio
chr9	73024700	73175764	151065	M	StrandS			chr9	73174435	73175660	1226	M	PacBio
chr9	90647919	90682978	35060	F	StrandS			chr9	90679923	90681249	1327	F	PacBio
chr10	117589218	117665576	76359	M	StrandS			chr10	117661873	117663226	1354	M	PacBio
chr10	19053258	19071169	17912	F	StrandS			chr10	19056050	19058141	2092	F	PacBio
chr10	97773103	97840610	67508	F	StrandS			chr10	97774211	97776721	2511	F	PacBio
chr11	32051683	32054765	3083	F	StrandS			chr11	32051896	32054765	2870	F	PacBio
chr11	116232125	116234915	2791	F	StrandS			chr11	116232826	116234287	1462	F	PacBio
chr12	4307138	4311359	4222	F	StrandS			chr12	4307138	4308066	929	F	PacBio
chr12	124495287	124501972	6686	F	StrandS			chr12	124495287	124499566	4280	F	PacBio
chr12	76868612	77001843	133232	M	StrandS			chr12	76998975	77000764	1790	M	PacBio
chr13	50179111	50188840	9730	F	StrandS			chr13	50179111	50185641	6531	F	PacBio
chr13	23947107	23963720	16614	M	StrandS			chr13	23947107	23950332	3226	M	PacBio
chr13	101016506	101021092	4587	M	StrandS			chr13	101017346	101020329	2984	M	PacBio
chr14	70623362	70668310	44949	F	StrandS			chr14	70666042	70667045	1004	F	PacBio
chr15	94176687	94195402	18716	F	StrandS			chr15	94183661	94184482	822	F	PacBio
chr15	93205230	93215984	10755	M	StrandS			chr15	93214945	93215787	843	M	PacBio
chr17	18953007	18961868	8862	M	StrandS			chr17	18954744	18956298	1555	M	PacBio
chr17	72501729	72508518	6790	F	StrandS			chr17	72501805	72502926	1122	F	PacBio
chr18	57444870	57494648	49779	F	StrandS			chr18	57445632	57446724	1093	F	PacBio
chr19	18955106	18993177	38072	M	StrandS			chr19	18959084	18962989	3906	M	PacBio
chr20	60217552	60243250	25699	M	StrandS			chr20	60221559	60222066	508	M	PacBio
chr22	17263663	17290847	27185	M	StrandS			chr22	17282978	17289291	6314	M	PacBio
chr1	240158241	240275630	117390	F	StrandS			chr1	240158241	240275630	117390	F	StrandS
chr1	177965915	177967464	1550	M	StrandS			chr1	177965915	177967464	1550	M	StrandS
chr3	168060387	168154815	94429	F	StrandS			chr3	168060387	168154815	94429	F	StrandS
chr4	153067467	153079560	12094	F	StrandS			chr4	153067467	153079560	12094	F	StrandS
chr6	20602271	20679079	76809	M	StrandS			chr6	20602271	20679079	76809	M	StrandS
chr6	44224421	44260425	36005	M	StrandS			chr6	44224421	44260425	36005	M	StrandS
chr7	5295209	5387886	92678	F	StrandS			chr7	5295209	5387886	92678	F	StrandS
chr8	96193186	96277113	83928	M	StrandS			chr8	96193186	96277113	83928	M	StrandS
chr9	98102090	98168291	66202	M	StrandS			chr9	98102090	98168291	66202	M	StrandS
chr14	82463900	82478595	14696	M	StrandS			chr14	82463900	82478595	14696	M	StrandS
chr15	55081252	55135501	54250	M	StrandS			chr15	55081252	55135501	54250	M	StrandS
chr16	12841221	12906443	65223	M	StrandS			chr16	12841221	12906443	65223	M	StrandS
chr18	8784725	8796225	11501	M	StrandS			chr18	8784725	8796225	11501	M	StrandS
chr18	75382444	75438603	56160	M	StrandS			chr18	75382444	75438603	56160	M	StrandS
chr19	8894998	8896583	1586	F	StrandS			chr19	8894998	8896583	1586	F	StrandS
HG00733
Chromosome	Start	End	Width	Parent	Tech		REFINED	Chromosome	Start	End	Width	Parent	Tech
chr1	27917066	27932218	15153	M	StrandS			chr1	27930698	27932218	1521	M	PacBio
chr1	54448980	54467067	18088	M	StrandS			chr1	54465723	54466697	975	M	PacBio
chr1	205384897	205388440	3544	M	StrandS			chr1	205384945	205387290	2346	M	PacBio
chr1	19680394	19682107	1714	F	StrandS			chr1	19680394	19682014	1621	F	PacBio
chr1	86084733	86086586	1854	F	StrandS			chr1	86086181	86086543	363	F	PacBio
chr1	167492636	167512808	20173	F	StrandS			chr1	167494679	167496884	2206	F	PacBio
chr2	145320913	145343656	22744	F	StrandS			chr2	145332725	145335435	2711	F	PacBio
chr2	10532975	10542266	9292	M	StrandS			chr2	10540738	10541051	314	M	PacBio
chr2	137663426	137707333	43908	M	StrandS			chr2	137673927	137677444	3518	M	PacBio
chr2	190529093	190534402	5310	M	StrandS			chr2	190533819	190534287	469	M	PacBio
chr3	36901390	36910349	8960	F	StrandS			chr3	36905327	36906926	1600	F	PacBio
chr3	196613650	196620271	6622	F	StrandS			chr3	196615987	196616482	496	F	PacBio
chr3	22061812	22071783	9972	M	StrandS			chr3	22062572	22063552	981	M	PacBio
chr3	188352620	188359798	7179	M	StrandS			chr3	188353176	188354588	1413	M	PacBio
chr4	1422197	1434783	12587	F	StrandS			chr4	1457748	1460425	2678	F	PacBio
chr4	15966951	15973918	6968	M	StrandS			chr4	15972351	15973620	1270	M	PacBio
chr4	53681264	53696118	14855	M	StrandS			chr4	53687014	53688763	1750	M	PacBio
chr4	169009838	169068392	58555	M	StrandS			chr4	169050766	169053768	3003	M	PacBio
chr5	68052714	68066292	13579	F	StrandS			chr5	68053907	68055112	1206	F	PacBio
chr5	179297726	179322302	24577	F	StrandS			chr5	179300996	179303061	2066	F	PacBio
chr5	2723087	2724162	1076	M	StrandS			chr5	2723087	2724117	1031	M	PacBio
chr5	67463257	67477880	14624	M	StrandS			chr5	67476698	67477880	1183	M	PacBio
chr5	79554339	79578231	23893	M	StrandS			chr5	79554339	79557093	2755	M	PacBio
chr5	141768731	141780643	11913	M	StrandS			chr5	141770088	141780643	10556	M	PacBio
chr6	88373531	88386329	12799	F	StrandS			chr6	88373531	88377141	3611	F	PacBio
chr7	83689559	83693343	3785	F	StrandS			chr7	83690191	83692191	2001	F	PacBio
chr7	132385295	132410822	25528	F	StrandS			chr7	132403813	132409852	6040	F	PacBio
chr7	154619550	154623245	3696	F	StrandS			chr7	154621455	154622033	579	F	PacBio
chr7	6280355	6296024	15670	M	StrandS			chr7	6289094	6294199	5106	M	PacBio
chr7	43405353	43410033	4681	M	StrandS			chr7	43408374	43409051	678	M	PacBio
chr8	29885789	29888930	3142	M	StrandS			chr8	29885789	29886478	690	M	PacBio
chr8	58152802	58171687	18886	M	StrandS			chr8	58153688	58158259	4572	M	PacBio
chr8	123463881	123478697	14817	M	StrandS			chr8	123476934	123478697	1764	M	PacBio
chr8	3987168	3990892	3725	F	StrandS			chr8	3987168	3987423	256	F	PacBio
chr8	72922265	72976201	53937	F	StrandS			chr8	72975627	72976201	575	F	PacBio
chr8	107801249	107831556	30308	F	StrandS			chr8	107822322	107829354	7033	F	PacBio
chr9	2904116	2918656	14541	F	StrandS			chr9	2916741	2918656	1916	F	PacBio
chr9	118116909	118126479	9571	F	StrandS			chr9	118116909	118117550	642	F	PacBio
chr9	12274210	12281642	7433	M	StrandS			chr9	12274774	12275319	546	M	PacBio
chr9	36726251	36746872	20622	M	StrandS			chr9	36731214	36736623	5410	M	PacBio
chr9	121582161	121616663	34503	M	StrandS			chr9	121582553	121583820	1268	M	PacBio
chr10	102082537	102102537	20001	F	StrandS			chr10	102092295	102092941	647	F	PacBio
chr10	127363041	127367465	4425	M	StrandS			chr10	127358732	127359327	596	M	PacBio
chr11	77517827	77524234	6408	M	StrandS			chr11	77520973	77522966	1994	M	PacBio
chr11	130806170	130819427	13258	M	StrandS			chr11	130810907	130819427	8521	M	PacBio
chr12	117314956	117318697	3742	F	StrandS			chr12	117314956	117316051	1096	F	PacBio
chr12	14113210	14113504	295	M	StrandS			chr12	14113210	14113504	295	M	PacBio
chr12	93734155	93808746	74592	M	StrandS			chr12	93807788	93808746	959	M	PacBio
chr13	101755007	101847189	92183	F	StrandS			chr13	101846048	101847189	1142	F	PacBio
chr14	35393198	35400661	7464	M	StrandS			chr14	35394194	35395672	1479	M	PacBio
chr14	95471952	95483652	11701	M	StrandS			chr14	95480964	95481356	393	M	PacBio
chr15	59202956	59216025	13070	F	StrandS			chr15	59215754	59216025	272	F	PacBio
chr16	25676679	25716064	39386	M	StrandS			chr16	25715449	25716064	616	M	PacBio
chr16	55869092	55895009	25918	M	StrandS			chr16	55869411	55870615	1205	M	PacBio
chr16	1173679	1185314	11636	F	StrandS			chr16	1175060	1181943	6884	F	PacBio
chr16	80383079	80420393	37315	F	StrandS			chr16	80386455	80389565	3111	F	PacBio
chr17	44782120	44807589	25470	F	StrandS			chr17	44789776	44791283	1508	F	PacBio
chr17	78885621	78898328	12708	F	StrandS			chr17	78897956	78898328	373	F	PacBio
chr17	1935953	1941225	5273	M	StrandS			chr17	1933875	1938448	4574	M	PacBio
chr17	9195973	9196723	751	M	StrandS			chr17	9195973	9196723	751	M	PacBio
chr17	67452409	67466679	14271	M	StrandS			chr17	67458964	67464021	5058	M	PacBio
chr18	73313383	73315716	2334	F	StrandS			chr18	73314929	73315716	788	F	PacBio
chr19	48004463	48004935	473	F	StrandS			chr19	48005730	48006385	656	F	PacBio
chr20	5505933	5511516	5584	F	StrandS			chr20	5507998	5508808	811	F	PacBio
chr20	62411241	62417168	5928	F	StrandS			chr20	62415550	62417168	1619	F	PacBio
chr20	63924620	63947856	23237	F	StrandS			chr20	63945638	63947856	2219	F	PacBio
chr21	29979902	30003266	23365	F	StrandS			chr21	29998668	29998782	115	F	PacBio
chr22	23319709	23523154	203446	F	StrandS			chr22	23432438	23434000	1563	F	PacBio
chr1	12104033	12138578	34546	M	StrandS			chr1	12104033	12138578	34546	M	StrandS
chr2	75452243	75484271	32029	M	StrandS			chr2	75452243	75484271	32029	M	StrandS
chr3	145701953	145711070	9118	F	StrandS			chr3	145701953	145711070	9118	F	StrandS
chr4	78942254	78964109	21856	F	StrandS			chr4	78942254	78964109	21856	F	StrandS
chr4	153522897	153623404	100508	F	StrandS			chr4	153522897	153623404	100508	F	StrandS
chr5	11381165	11423062	41898	F	StrandS			chr5	11381165	11423062	41898	F	StrandS
chr6	107993415	108091556	98142	M	StrandS			chr6	107993415	108091556	98142	M	StrandS
chr6	18744791	18778303	33513	F	StrandS			chr6	18744791	18778303	33513	F	StrandS
chr7	141435314	141507141	71828	M	StrandS			chr7	141435314	141507141	71828	M	StrandS
chr9	86597608	86622755	25148	F	StrandS			chr9	86597608	86622755	25148	F	StrandS
chr10	58614327	58696635	82309	F	StrandS			chr10	58614327	58696635	82309	F	StrandS
chr10	37551364	37588641	37278	M	StrandS			chr10	37551364	37588641	37278	M	StrandS
chr12	53771375	53852738	81364	M	StrandS			chr12	53771375	53852738	81364	M	StrandS
chr14	24850171	24909290	59120	F	StrandS			chr14	24850171	24909290	59120	F	StrandS
chr14	94452101	94470706	18606	F	StrandS			chr14	94452101	94470706	18606	F	StrandS
chr14	65003549	65162427	158879	M	StrandS			chr14	65003549	65162427	158879	M	StrandS
chr15	27501193	27592626	91434	F	StrandS			chr15	27501193	27592626	91434	F	StrandS
chr17	4757936	4807191	49256	F	StrandS			chr17	4757936	4807191	49256	F	StrandS
chr20	6688539	6951768	263230	M	StrandS			chr20	6688539	6951768	263230	M	StrandS
chr22	44301862	44312203	10342	M	StrandS			chr22	44301862	44312203	10342	M	StrandS
chrX	33032098	33047771	15674	M	StrandS			chrX	33032098	33047771	15674	M	StrandS
chrX	100492360	100654343	161984	M	StrandS			chrX	100492360	100654343	161984	M	StrandS
chrX	140934056	140959535	25480	M	StrandS			chrX	140934056	140959535	25480	M	StrandS
NA19240
Chromosome	Start	End	Width	Parent	Tech		REFINED	Chromosome	Start	End	Width	Parent	Tech
chr1	44565052	44570748	5697	M	StrandS			chr1	44568829	44569949	1121	M	PacBio
chr1	201376359	201377920	1562	M	StrandS			chr1	201376359	201377920	1562	M	PacBio
chr1	204103407	204105737	2331	F	StrandS			chr1	204103407	204104263	857	F	PacBio
chr1	231306433	231308739	2307	F	StrandS			chr1	231306476	231308739	2264	F	PacBio
chr2	11905719	11918304	12586	M	StrandS			chr2	11910829	11912399	1571	M	PacBio
chr2	129433799	129460351	26553	M	StrandS			chr2	129460194	129460351	158	M	PacBio
chr2	197966536	198003385	36850	M	StrandS			chr2	197972053	197972634	582	M	PacBio
chr2	228741566	228781321	39756	M	StrandS			chr2	228778033	228779220	1188	M	PacBio
chr2	114005681	114008140	2460	F	StrandS			chr2	114005797	114008140	2344	F	PacBio
chr3	7185217	7189194	3978	F	StrandS			chr3	7187417	7189194	1778	F	PacBio
chr3	190858804	190862905	4102	F	StrandS			chr3	190860777	190860954	178	F	PacBio
chr3	9480796	9497835	17040	M	StrandS			chr3	9498639	9500681	2043	M	PacBio
chr3	38563154	38566944	3791	M	StrandS			chr3	38565223	38566944	1722	M	PacBio
chr3	137824412	137867117	42706	M	StrandS			chr3	137843842	137849657	5816	M	PacBio
chr4	7467220	7467684	465	M	StrandS			chr4	7467220	7467684	465	M	PacBio
chr4	68384603	69026414	641812	M	StrandS			chr4	68431503	68432711	1209	M	PacBio
chr4	171988621	171988957	337	M	StrandS			chr4	171988621	171988862	242	M	PacBio
chr4	11517356	11519531	2176	F	StrandS			chr4	11517356	11518269	914	F	PacBio
chr5	119832319	119838228	5910	M	StrandS			chr5	119835274	119837066	1793	M	PacBio
chr5	142852691	142855813	3123	F	StrandS			chr5	142853322	142854687	1366	F	PacBio
chr6	81893723	81908153	14431	F	StrandS			chr6	81904997	81906366	1370	F	PacBio
chr6	168172479	168177615	5137	F	StrandS			chr6	168176403	168177248	846	F	PacBio
chr7	88913903	88919179	5277	F	StrandS			chr7	88918827	88919179	353	F	PacBio
chr7	53890836	53895287	4452	M	StrandS			chr7	53892047	53892346	300	M	PacBio
chr7	68670465	68695669	25205	M	StrandS			chr7	68685972	68686810	839	M	PacBio
chr8	28580053	28596930	16878	M	StrandS			chr8	28584581	28584769	189	M	PacBio
chr8	101118926	101119512	587	M	StrandS			chr8	101118926	101119512	587	M	PacBio
chr8	137413715	137420885	7171	M	StrandS			chr8	137413974	137414739	766	M	PacBio
chr8	6163409	6165772	2364	F	StrandS			chr8	6163889	6164589	701	F	PacBio
chr8	91367960	91389858	21899	F	StrandS			chr8	91367960	91370579	2620	F	PacBio
chr9	35957731	35965195	7465	M	StrandS			chr9	35962453	35962700	248	M	PacBio
chr9	87747862	87750632	2771	M	StrandS			chr9	87748491	87748912	422	M	PacBio
chr9	118107246	118128409	21164	M	StrandS			chr9	118112667	118113407	741	M	PacBio
chr10	60899335	60901562	2228	F	StrandS			chr10	60899335	60900382	1048	F	PacBio
chr10	14005924	14012346	6423	M	StrandS			chr10	14007682	14011188	3507	M	PacBio
chr10	110705823	110710741	4919	M	StrandS			chr10	110708348	110708887	540	M	PacBio
chr11	40153053	40172949	19897	M	StrandS			chr11	40171562	40172332	771	M	PacBio
chr11	6296360	6303734	7375	F	StrandS			chr11	6300319	6302566	2248	F	PacBio
chr12	114824045	114835070	11026	M	StrandS			chr12	114824144	114824424	281	M	PacBio
chr13	23903914	23915560	11647	F	StrandS			chr13	23905612	23906221	610	F	PacBio
chr13	103334513	103345154	10642	M	StrandS			chr13	103336573	103337365	793	M	PacBio
chr14	101562940	101615563	52624	F	StrandS			chr14	101614924	101615441	518	F	PacBio
chr14	34038147	34041401	3255	M	StrandS			chr14	34040592	34041160	569	M	PacBio
chr14	50039760	50047635	7876	M	StrandS			chr14	50041108	50042496	1389	M	PacBio
chr14	84164139	84212723	48585	M	StrandS			chr14	84169149	84170625	1477	M	PacBio
chr15	24812168	24817220	5053	M	StrandS			chr15	24816213	24817220	1008	M	PacBio
chr16	5472947	5478804	5858	F	StrandS			chr16	5476491	5478804	2314	F	PacBio
chr16	17302741	17305002	2262	M	StrandS			chr16	17303688	17304699	1012	M	PacBio
chr16	55010464	55013058	2595	M	StrandS			chr16	55011606	55012636	1031	M	PacBio
chr16	85981710	85984548	2839	M	StrandS			chr16	85982024	85982491	468	M	PacBio
chr17	5820200	5821793	1594	F	StrandS			chr17	5820200	5821793	1594	F	PacBio
chr18	5733655	5736976	3322	F	StrandS			chr18	5734335	5735188	854	F	PacBio
chr19	4228541	4228751	211	F	StrandS			chr19	4229916	4232097	2182	F	PacBio
chr20	5847827	5850747	2921	F	StrandS			chr20	5848000	5850580	2581	F	PacBio
chr21	39885605	39888438	2834	M	StrandS			chr21	39887215	39887677	463	M	PacBio
chr22	27033313	27042234	8922	M	StrandS			chr22	27040737	27041009	273	M	PacBio
chr22	43419988	43429612	9625	M	StrandS			chr22	43427690	43428565	876	M	PacBio
chr1	107484519	107494735	10217	M	StrandS			chr1	107484519	107494735	10217	M	StrandS
chr1	154798309	154831169	32861	M	StrandS			chr1	154798309	154831169	32861	M	StrandS
chr1	98952497	98961060	8564	F	StrandS			chr1	98952497	98961060	8564	F	StrandS
chr2	109015333	109031585	16253	M	StrandS			chr2	109015333	109031585	16253	M	StrandS
chr3	108885318	108918724	33407	M	StrandS			chr3	108885318	108918724	33407	M	StrandS
chr4	100806303	100960652	154350	F	StrandS			chr4	100806303	100960652	154350	F	StrandS
chr6	44182177	44182269	93	M	StrandS			chr6	44182177	44182269	93	M	StrandS
chr10	64072700	64085195	12496	M	StrandS			chr10	64072700	64085195	12496	M	StrandS
chr10	88211890	88254464	42575	M	StrandS			chr10	88211890	88254464	42575	M	StrandS
chr12	49025457	49087516	62060	M	StrandS			chr12	49025457	49087516	62060	M	StrandS
chr13	16002917	16006422	3506	F	StrandS			chr13	16002917	16006422	3506	F	StrandS
chr13	27662838	27675951	13114	M	StrandS			chr13	27662838	27675951	13114	M	StrandS
chr15	96140619	96140626	8	M	StrandS			chr15	96140619	96140626	8	M	StrandS
chr16	55788494	55912446	123953	F	StrandS			chr16	55788494	55912446	123953	F	StrandS
chr19	35855656	35866693	11038	M	StrandS			chr19	35855656	35866693	11038	M	StrandS
chrX	15951604	16000040	48437	M	StrandS			chrX	15951604	16000040	48437	M	StrandS
chrX	144300495	144336090	35596	M	StrandS			chrX	144300495	144336090	35596	M	StrandS

## Sheet: Supplementary Data 7
Supplementary Data 7. Indel counts by size and sample, for the Illumina and PacBio based callers
	Insertion									Deletion
	HG00514			HG00733			NA19240			HG00514			HG00733			NA19240
Indel size	ILL	PB	Ratio	ILL	PB	Ratio	ILL	PB	Ratio	ILL	PB	Ratio	ILL	PB	Ratio	ILL	PB	Ratio
1	161005	11394	0.49	164552	18784	0.62	201402	16995	0.49	156653	6643	0.49	160709	9003	0.62	196072	7449	0.49
2	56884	39307	0.87	58276	58426	1.09	70835	47793	0.86	45485	33274	0.87	46451	36712	1.09	57022	36189	0.86
3	22724	16600	0.96	23545	23984	1.13	28703	21135	0.95	18266	15160	0.96	18701	14973	1.13	22400	17389	0.95
4	33458	31849	1.02	34440	36007	1.15	41606	38421	1	28333	30909	1.02	28905	31902	1.15	34693	34613	1
5	10509	8141	1.05	10864	9899	1.21	13352	10257	1.04	8446	7442	1.05	8559	7651	1.21	10240	8390	1.04
6	8575	9923	1.11	8730	11116	1.28	10518	11758	1.09	7535	9273	1.11	7669	9540	1.28	9397	10350	1.09
7	3419	2352	1.1	3493	3131	1.28	4300	2925	1.09	2534	1891	1.1	2594	1966	1.28	3214	2263	1.09
8	6845	8017	1.13	7069	9091	1.31	8363	9789	1.12	6599	8077	1.13	6635	8374	1.31	7960	9221	1.12
9	2578	1949	1.13	2747	2633	1.32	3367	2592	1.11	2101	1820	1.13	2130	1902	1.32	2547	2096	1.11
10	3945	4944	1.16	4016	5966	1.35	4877	6262	1.15	3000	4828	1.16	3038	5078	1.35	3759	5799	1.15
11	1760	1538	1.14	1781	2217	1.33	2305	1940	1.12	1197	1590	1.14	1243	1620	1.33	1514	1913	1.12
12	3597	5231	1.16	3729	5938	1.33	4676	6438	1.15	2923	5237	1.16	2889	5245	1.33	3506	5962	1.15
13	1382	1203	1.11	1417	1732	1.29	1784	1541	1.1	939	1206	1.11	947	1372	1.29	1170	1446	1.1
14	1910	2408	1.13	1950	2887	1.29	2476	2951	1.12	1171	2261	1.13	1206	2790	1.29	1509	2596	1.12
15	1426	1426	1.12	1459	1792	1.27	1823	1778	1.11	1008	1459	1.12	1051	1648	1.27	1219	1716	1.11
16	1907	2530	1.13	1924	2951	1.27	2424	3148	1.13	1292	2456	1.13	1349	2539	1.27	1745	2787	1.13
17	841	773	1.1	861	1039	1.24	1058	980	1.1	616	960	1.1	655	837	1.24	799	1135	1.1
18	1249	1524	1.11	1256	1774	1.24	1624	1889	1.11	780	1885	1.11	776	1448	1.24	1038	2102	1.11
19	721	636	1.1	701	782	1.22	853	737	1.11	539	793	1.1	547	776	1.22	624	920	1.11
20	1325	1601	1.11	1348	1869	1.23	1669	2000	1.12	928	1638	1.11	866	1543	1.23	1154	1783	1.12
21	540	537	1.1	578	699	1.21	722	713	1.11	462	645	1.1	471	683	1.21	574	766	1.11
22	786	935	1.11	819	1013	1.21	1031	1114	1.12	493	772	1.11	490	867	1.21	643	919	1.12
23	532	459	1.1	511	521	1.2	596	558	1.12	410	580	1.1	389	542	1.2	467	644	1.12
24	955	1111	1.11	1003	1171	1.21	1210	1305	1.14	658	1020	1.11	681	1146	1.21	821	1169	1.14
25	484	488	1.11	520	569	1.22	610	609	1.15	365	544	1.11	370	562	1.22	461	613	1.15
26	661	661	1.12	668	706	1.23	787	825	1.16	465	689	1.12	458	706	1.23	535	788	1.16
27	386	375	1.13	409	430	1.25	481	485	1.17	328	494	1.13	357	554	1.25	383	571	1.17
28	635	725	1.14	613	775	1.27	781	855	1.18	443	720	1.14	462	790	1.27	559	863	1.18
29	316	328	1.14	332	385	1.27	370	381	1.19	231	403	1.14	224	394	1.27	289	442	1.19
30	549	606	1.15	545	675	1.28	633	709	1.2	403	608	1.15	414	688	1.28	470	669	1.2
31	253	263	1.15	269	311	1.28	318	353	1.22	241	412	1.15	215	385	1.28	279	509	1.22
32	464	518	1.16	446	560	1.29	556	633	1.22	347	549	1.16	317	577	1.29	392	577	1.22
33	218	235	1.17	223	290	1.3	234	299	1.24	176	332	1.17	172	343	1.3	204	373	1.24
34	302	336	1.18	309	393	1.3	372	460	1.23	250	422	1.18	257	456	1.3	267	475	1.23
35	216	236	1.18	202	263	1.3	227	294	1.23	167	311	1.18	161	314	1.3	208	377	1.23
36	324	368	1.19	318	415	1.3	389	475	1.23	236	448	1.19	237	473	1.3	277	515	1.23
37	189	200	1.2	183	245	1.3	227	274	1.23	145	283	1.2	146	294	1.3	177	324	1.23
38	257	308	1.21	245	301	1.29	284	341	1.23	165	323	1.21	176	376	1.29	207	399	1.23
39	154	170	1.22	151	192	1.3	199	226	1.24	112	272	1.22	115	310	1.3	154	275	1.24
40	294	375	1.23	277	369	1.31	382	476	1.25	195	353	1.23	202	391	1.31	223	422	1.25
41	115	151	1.22	132	174	1.3	129	192	1.25	112	234	1.22	104	256	1.3	131	269	1.25
42	198	200	1.21	208	200	1.3	251	251	1.23	150	279	1.21	139	315	1.3	164	320	1.23
43	115	132	1.25	109	142	1.38	138	166	1.28	97	183	1.25	93	208	1.38	94	231	1.28
44	170	193	1.26	156	201	1.39	199	225	1.29	98	211	1.26	114	244	1.39	122	264	1.29
45	88	126	1.3	92	135	1.42	110	152	1.34	86	159	1.3	84	191	1.42	103	214	1.34
46	129	134	1.28	130	165	1.42	148	194	1.33	96	211	1.28	112	253	1.42	117	257	1.33
47	86	97	1.36	92	112	1.47	104	108	1.34	81	213	1.36	93	223	1.47	94	251	1.34
48	170	210	1.43	156	202	1.56	191	248	1.43	112	265	1.43	117	296	1.56	139	320	1.43
49	116	200	1.72	96	192	2	148	236	1.59	96	218	1.72	80	246	2	109	268	1.59
		152629	1.11624		195040	1.26942		187491	1.11331		144312	1.72365		150999	1.75076		162754	1.60917
		126184	Average # insertions
		192926	Average # deletions

## Sheet: Supplementary Data 8
Supplementary Data 8. Illumina SV detection algorithms.
Algorithm	Technology	SV_Type	Location	TOTAL # SVs	DEL	DUP	INS	INV	Other
dCGH	Illumina	DEL, DUP, CPX	http://ftp.1000genomes.ebi.ac.uk/vol1/ftp/data_collections/hgsv_sv_discovery/working/20160930_pre_ashg_calls/20160930_dCGH_filt/	1820	1094	726	0	0	0
Delly	Illumina	DEL, DUP, INV, CPX	http://ftp.1000genomes.ebi.ac.uk/vol1/ftp/data_collections/hgsv_sv_discovery/working/20160930_pre_ashg_calls/20161002_delly_illumina/	5307	4873	258	159	17	0
GenomeStrip	Illumina	DEL, DUP	http://ftp.1000genomes.ebi.ac.uk/vol1/ftp/data_collections/hgsv_sv_discovery/working/20160930_pre_ashg_calls/20161001_GenomeSTRiP_CNV/	2846	2379	467	0	0	0
NovoBreak	Illumina	DEL,DUP,INV	http://ftp.1000genomes.ebi.ac.uk/vol1/ftp/data_collections/hgsv_sv_discovery/working/20160930_pre_ashg_calls/20160930_kchen_novobreak/	6375	5974	89	0	312	0
Pindel	Illumina	DEL,DUP,INV	http://ftp.1000genomes.ebi.ac.uk/vol1/ftp/data_collections/hgsv_sv_discovery/working/20170110_ALL_pindel_illumina_sites_and_genotypes/	14348	11740	0	2608	0	0
retroCNV	Illumina	DUP	http://ftp.1000genomes.ebi.ac.uk/vol1/ftp/data_collections/hgsv_sv_discovery/working/20160930_pre_ashg_calls/20161003_retroCNV/	19	0	0	19	0	0
SVelter	Illumina	DEL,DUP,INV,CPX	http://ftp.1000genomes.ebi.ac.uk/vol1/ftp/data_collections/hgsv_sv_discovery/working/20170109_svelter_update/	23145	12375	7868	0	344	2558
VH	Illumina	DEL	http://ftp.1000genomes.ebi.ac.uk/vol1/ftp/data_collections/hgsv_sv_discovery/working/20160930_pre_ashg_calls/20161002_VH/	4787	4787	0	0	0	0
Wham	Illumina	DEL,DUP,INV,INS	http://ftp.1000genomes.ebi.ac.uk/vol1/ftp/data_collections/hgsv_sv_discovery/working/20160930_pre_ashg_calls/20160930_wham_lumpy/	6117	5018	731	0	368	0
Lumpy	Illumina	DEL,DUP,INV	http://ftp.1000genomes.ebi.ac.uk/vol1/ftp/data_collections/hgsv_sv_discovery/working/20160930_pre_ashg_calls/20160930_wham_lumpy/	12067	8760	3006	0	301	0
ForestSV	Illumina	DEL,DUP	http://ftp.1000genomes.ebi.ac.uk/vol1/ftp/data_collections/hgsv_sv_discovery/working/20160930_pre_ashg_calls/20161108_UCSD_ForestSV/	1117	1103	14	0	0	0
Manta	Illumina	DEL,DUP,INV,INS	http://ftp.1000genomes.ebi.ac.uk/vol1/ftp/data_collections/hgsv_sv_discovery/working/20160930_pre_ashg_calls/20161108_UCSD_Manta/	21000	14711	1739	3294	1256	0
MELT	Illumina	MEI, DEL	http://ftp.1000genomes.ebi.ac.uk/vol1/ftp/data_collections/hgsv_sv_discovery/working/20160930_pre_ashg_calls/20160930_MELT/	5867	1770	0	4097	0	0
Tardis_MEI	Illumina	MEI	http://ftp.1000genomes.ebi.ac.uk/vol1/ftp/data_collections/hgsv_sv_discovery/working/20160930_pre_ashg_calls/20161011_Tardis_MEI_Calls/	4125	0	0	4125	0	0
liWGS	Illumina, jumping	DEL,DUP,INV,INS,CPX	http://ftp.1000genomes.ebi.ac.uk/vol1/ftp/data_collections/hgsv_sv_discovery/working/20160501_pre_cshl_calls/liWGS_SV	1046	784	151	0	111	0

## Sheet: Supplementary Data 9
Supplementary Data 9. Simple inversions.
seqnames	start	end	width	strand	innerBP_start	innerBP_end	platforms	support	HG00512	HG00513	HG00514	HG00731	HG00732	HG00733	NA19239	NA19238	NA19240
chr1	12836750	12878429	41680	*	12836750	12878429	Ss	phase	REF	HET	REF	REF	REF	REF	REF	REF	REF
chr1	13045881	13068467	22587	*	13045881	13068467	PB	SsGeno	REF	REF	HET	REF	REF	HET	REF	HET	REF
chr1	13104310	13122300	17991	*	13104310	13122300	Ss	phase	REF	HOM	HET	HET	HOM	HET	HOM	REF	HET
chr1	16336670	16338771	2102	*	16336814	16338757	Imn	SsGeno	HET	REF	REF	REF	REF	REF	REF	REF	REF
chr1	43592391	43595367	2977	*	43592391	43594266	Imn:j3.5k	RO	HOM	HOM	HOM	HOM	HOM	HOM	HOM	REF	HET
chr1	80327754	80330649	2896	*	80327754	80330649	Imn:j3.5k	RO	HET	REF	REF	REF	REF	REF	HET	REF	HET
chr1	92795193	92798124	2932	*	92795193	92798124	Imn:j3.5k	RO	REF	REF	AMB	REF	REF	AMB	AMB	AMB	AMB
chr1	108311832	108413037	101206	*	108311832	108413037	Ss:bN	RO	HOM	HOM	HOM	HET	HET	HET	HOM	REF	HET
chr1	120223481	120684157	460677	*	120319721	120586385	bN:Ss	RO	HOM	HOM	HOM	HET	HOM	HOM	HOM	HOM	HOM
chr1	144077028	144882807	805780	*	144077028	144882807	Imn:Ss	SsGeno:phase	REF	HOM	HET	HOM	HET	HOM	REF	HOM	HET
chr1	148891846	149229929	338084	*	148891846	149229929	bN:Ss	SsGeno:phase	HOM	HOM	HOM	HOM	HET	HET	HET	HOM	HOM
chr1	149820003	149876338	56336	*	149825866	149864067	PB	SsGeno	HET	HET	HET	HET	HET	HET	HOM	HET	HET
chr1	157916148	157919336	3189	*	157916148	157919336	j3.5k	SsGeno	REF	REF	REF	REF	REF	REF	HET	REF	REF
chr1	175231430	175232801	1372	*	175231430	175232801	Imn	SsGeno	REF	REF	REF	REF	HET	REF	REF	REF	REF
chr1	187497343	187497605	263	*	187497343	187497605	Imn:PB	RO	REF	REF	AMB	REF	REF	HOM	REF	REF	HOM
chr1	197786515	197789904	3390	*	197786515	197788856	Imn:j3.5k	RO	REF	REF	REF	HET	REF	REF	REF	REF	REF
chr1	227492259	227500523	8265	*	227492259	227500523	PB	SsGeno	HET	REF	HET	REF	REF	REF	HET	REF	REF
chr1	239952717	239953380	664	*	239952717	239953380	Imn	SsGeno	REF	REF	HET	REF	REF	REF	HET	REF	REF
chr1	248519447	248530939	11493	*	248519447	248530939	Imn:PB:Ss	SsGeno:RO:phase	HET	HET	HET	HOM	HOM	HOM	REF	HOM	HET
chr2	16225238	16226719	1482	*	16225238	16226719	Imn	SsGeno	REF	REF	REF	REF	REF	HET	REF	REF	REF
chr2	50587051	50589804	2754	*	50587051	50589804	Imn	SsGeno	REF	REF	REF	HET	HET	HET	REF	HET	REF
chr2	89032595	89061774	29180	*	89032595	89061774	Imn:Ss	SsGeno:phase	HET	HET	HET	REF	HET	REF	HET	HET	HET
chr2	91820048	92039398	219351	*	91820048	92039398	bN:Ss	RO	REF	HET	REF	REF	HET	REF	HOM	HET	HOM
chr2	95481309	95598040	116732	*	95481309	95598040	Ss	phase	HET	REF	REF	REF	REF	REF	REF	REF	REF
chr2	95773379	96033749	260371	*	95773379	96033749	Ss	phase	REF	REF	REF	HET	REF	HET	HET	REF	HET
chr2	97214646	97497378	282733	*	97214646	97497378	Imn:Ss:bN:PB	RO:phase:SsGeno	HET	REF	REF	REF	HET	HET	HOM	REF	HET
chr2	109753975	110654845	900871	*	109980901	110479316	bN:Ss	SsGeno:phase	HOM	HOM	HOM	HOM	HOM	HOM	HET	HOM	HET
chr2	124293287	124296257	2971	*	124293287	124295662	Imn:j3.5k	RO	HET	HET	HET	HET	HET	HET	HET	HET	HET
chr2	128926439	128929348	2910	*	128926439	128928541	Imn:j3.5k	RO	HET	REF	REF	REF	REF	REF	REF	REF	REF
chr2	130533892	130650178	116287	*	130533892	130650178	Ss:PB	phase:SsGeno	HET	HET	HET	HET	HET	HET	HET	HET	HET
chr2	138246675	138251784	5110	*	138247262	138251292	PB:j3.5k	RO:SsGeno	HOM	HET	HOM	HOM	HET	HET	HOM	HET	HOM
chr2	143314030	143316861	2832	*	143314030	143316598	Imn:j3.5k	RO	REF	REF	REF	REF	REF	REF	HET	REF	HET
chr2	183700313	183707387	7075	*	183703965	183707282	j7k:Imn:j3.5k:PB	SsGeno:RO	HET	REF	HET	REF	REF	REF	REF	REF	REF
chr2	221701999	221705483	3485	*	221701999	221704407	Imn:j3.5k	RO	REF	REF	REF	REF	REF	REF	REF	HET	REF
chr2	240672311	240702025	29715	*	240672311	240700084	PB:Ss	RO	HET	REF	REF	REF	HET	HET	HOM	HOM	HOM
chr3	41319548	41322987	3440	*	41319548	41322314	Imn:j3.5k:PB	RO	REF	REF	REF	HET	REF	HET	REF	HET	HET
chr3	43792730	43795576	2847	*	43793602	43794494	j3.5k:Imn	SsGeno	HET	REF	REF	REF	REF	REF	REF	REF	REF
chr3	44698573	44701797	3225	*	44699174	44700805	j3.5k:Imn:PB	RO	HOM	HOM	AMB	HOM	HOM	HOM	HOM	HOM	HOM
chr3	104587454	104589764	2311	*	104587454	104589764	Imn:j3.5k	RO	HET	REF	REF	REF	REF	REF	REF	REF	REF
chr3	131968697	131978538	9842	*	131969241	131978043	j7k:PB:Imn:j3.5k:Ss	RO	HET	REF	HET	REF	REF	REF	REF	REF	REF
chr3	191115781	191116229	449	*	191115781	191116229	Imn	SsGeno	REF	REF	REF	REF	REF	REF	HET	REF	HET
chr3	195615104	195996875	381772	*	195615104	195996875	Ss	phase	REF	REF	REF	REF	REF	REF	HOM	HET	HET
chr4	40232818	40236154	3337	*	40233406	40236154	j3.5k:Imn:PB	RO	REF	REF	REF	HET	REF	HET	HET	HET	REF
chr4	87925967	87937206	11240	*	87925967	87937050	Imn:j3.5k:PB:Ss	RO	HOM	HET	HOM	HOM	HOM	HOM	HOM	HOM	HOM
chr4	106396004	106399253	3250	*	106396004	106399253	Imn	SsGeno	REF	REF	REF	REF	REF	HET	REF	REF	REF
chr4	133003137	133009292	6156	*	133003137	133008095	Imn:j3.5k	RO	REF	REF	REF	REF	REF	REF	HET	REF	REF
chr4	145693712	145694599	888	*	145693822	145694599	PB:Imn	RO	REF	REF	AMB	REF	REF	HOM	REF	REF	AMB
chr4	162656318	162659248	2931	*	162656318	162659248	Imn:j3.5k:PB	RO	HET	HET	HET	HET	HET	HET	REF	REF	REF
chr4	167184943	167197126	12184	*	167184943	167197126	j3.5k:Imn	RO	REF	REF	HET	REF	HET	REF	REF	REF	REF
chr4	187948270	187956677	8408	*	187949347	187955833	PB:j3.5k	RO:SsGeno	HOM	HET	HET	REF	HET	REF	REF	REF	REF
chr5	46435513	46565431	129919	*	46435513	46565431	Imn:Ss	RO	HET	HOM	HOM	HET	HOM	HOM	HET	HET	HET
chr5	64465056	64482966	17911	*	64470811	64477818	PB:Ss:Imn	SsGeno:phase	HOM	HOM	HOM	HOM	HET	REF	HET	REF	REF
chr5	116011018	116015368	4351	*	116011018	116015368	Imn	SsGeno	REF	HET	REF	REF	REF	REF	REF	REF	REF
chr5	148174675	148175214	540	*	148174677	148175214	PB:Imn	RO	REF	REF	REF	REF	REF	HOM	REF	REF	REF
chr5	170170693	170171747	1055	*	170170693	170171747	Imn	SsGeno	REF	REF	HET	REF	REF	REF	REF	REF	REF
chr5	181098356	181102201	3846	*	181098356	181102201	j3.5k	SsGeno	REF	HOM	HET	HOM	REF	REF	HOM	REF	HET
chr6	12430507	12433398	2892	*	12430507	12433398	Imn:j3.5k:PB	RO	HET	HET	REF	REF	HET	REF	HET	REF	HET
chr6	26722648	26781180	58533	*	26738682	26763103	PB:Ss:Imn	SsGeno:RO:phase	HET	HOM	HOM	REF	HET	HET	HET	REF	HET
chr6	76106270	76159073	52804	*	76109065	76158338	j7k:Imn:j3.5k:Ss	RO	REF	HET	REF	REF	REF	REF	REF	REF	REF
chr6	89212355	89215355	3001	*	89213915	89214239	j3.5k:Imn:PB	SsGeno:RO	REF	REF	REF	REF	HET	HET	REF	REF	REF
chr6	94029849	94031734	1886	*	94029849	94031734	Imn:j3.5k	RO	HOM	HOM	HOM	HET	HOM	HOM	HET	HET	AMB
chr6	106720191	106723973	3783	*	106720191	106723973	j3.5k:PB:Ss	RO:SsGeno	HET	HET	HET	HET	HET	HET	HET	HET	HET
chr6	128959877	128963502	3626	*	128959877	128962183	Imn:j3.5k:PB	RO	REF	REF	REF	REF	REF	REF	HOM	REF	HET
chr6	130525181	130535874	10694	*	130527040	130531147	j7k:Imn:PB:j3.5k	RO:SsGeno	REF	REF	REF	REF	REF	REF	HET	HET	HOM
chr6	167194362	167358477	164116	*	167223171	167284150	Imn	SsGeno	REF	REF	REF	REF	REF	REF	REF	HET	HET
chr6	168390177	168393080	2904	*	168390177	168392202	Imn:j3.5k	RO	REF	REF	REF	REF	REF	REF	REF	HET	REF
chr6	168692356	168695795	3440	*	168692356	168695795	j3.5k	SsGeno	REF	HET	REF	REF	REF	REF	REF	REF	REF
chr7	5906707	5978872	72166	*	5906707	5978872	Ss	phase	HET	HET	HET	REF	HET	REF	HET	HET	HET
chr7	5978874	6747083	768210	*	5978874	6747083	Ss	phase	REF	REF	REF	HET	REF	REF	REF	HET	REF
chr7	40833456	40842024	8569	*	40838612	40840870	j7k:Imn:j3.5k	SsGeno:RO	REF	REF	REF	REF	HET	REF	REF	REF	REF
chr7	47613072	47616567	3496	*	47614243	47615360	j3.5k:Imn:PB	SsGeno:RO	HET	HET	HOM	REF	HET	REF	REF	REF	REF
chr7	54231737	54316407	84671	*	54231737	54316407	Ss:bN	RO	REF	HOM	HET	HET	HOM	HOM	HET	HET	REF
chr7	56937311	57086047	148737	*	56937311	57086047	Ss	phase	HET	HET	HET	HET	HET	HET	HET	REF	HET
chr7	57777902	58068779	290878	*	57777902	58068779	Imn:Ss	RO	REF	REF	REF	REF	REF	REF	REF	HET	HET
chr7	61579455	61816965	237511	*	61579455	61816965	Ss	phase	REF	REF	REF	HET	REF	REF	REF	HET	REF
chr7	62156625	62233976	77352	*	62156625	62233976	Ss	phase	HOM	HOM	HOM	HOM	HOM	HOM	HOM	REF	HOM
chr7	62291688	62373989	82302	*	62291688	62373989	Ss	phase	HET	HOM	HOM	REF	REF	REF	HOM	HET	HET
chr7	63367442	63382454	15013	*	63367442	63382454	Ss	phase	HOM	HET	HOM	HET	REF	REF	REF	HET	REF
chr7	63487699	63651382	163684	*	63487699	63651382	Ss	phase	HET	HET	HET	HET	HET	HET	HET	HET	HET
chr7	65120279	65503542	383264	*	65120279	65503542	bN:Ss	RO	HOM	HOM	HOM	REF	HET	REF	REF	REF	REF
chr7	65514658	65525344	10687	*	65514658	65525344	bN:Ss	RO:SsGeno	REF	HET	REF	REF	REF	REF	REF	HOM	HET
chr7	70954996	70974536	19541	*	70961198	70973894	j3.5k:Imn:j7k:PB:Ss	RO	HOM	HOM	HOM	HOM	HOM	REF	HET	REF	REF
chr7	72949859	75422553	2472695	*	72976532	75415215	bN:Ss	RO	REF	REF	REF	REF	HET	REF	REF	HET	REF
chr7	97436188	97461596	25409	*	97437020	97460380	Imn:j3.5k:j7k:PB:Ss	RO	REF	REF	REF	HET	REF	HET	REF	REF	REF
chr7	107418031	107423297	5267	*	107418031	107423297	PB:j3.5k	RO	REF	REF	HOM	REF	REF	HOM	REF	REF	HOM
chr7	129178544	129181125	2582	*	129178544	129181125	Imn	SsGeno	REF	REF	REF	REF	HET	REF	REF	REF	REF
chr7	143711190	143772948	61759	*	143711190	143772948	Ss	phase	HET	REF	HET	REF	HET	REF	REF	REF	REF
chr7	150000281	150005158	4878	*	150000281	150005158	Ss	phase	HET	HET	HET	HET	HET	HET	HET	HET	HET
chr7	151312948	151315017	2070	*	151312948	151315017	Imn	SsGeno	REF	REF	REF	REF	REF	REF	REF	HET	REF
chr8	2250154	2479751	229598	*	2250154	2479751	Ss:Imn	phase:SsGeno	HET	HET	HET	REF	HET	HET	HET	HET	HET
chr8	6296725	6300914	4190	*	6296725	6300914	PB:j3.5k	RO	REF	REF	HET	REF	REF	HOM	REF	REF	HOM
chr8	7765525	7912385	146861	*	7765525	7912385	Ss	phase	HET	HET	HET	HET	HET	HET	REF	REF	REF
chr8	8196161	8230466	34306	*	8196161	8230466	Ss	phase	HOM	del	del	HOM	HOM	HOM	HET	HET	HET
chr8	8230468	12095842	3865375	*	8230468	12095842	Ss	phase	REF	HET	REF	HOM	HET	HET	HOM	HOM	HOM
chr8	12158093	12226511	68419	*	12158093	12226511	Ss	phase	REF	HET	REF	HET	HET	HET	HET	REF	HET
chr8	12284715	12327290	42576	*	12284715	12327290	Ss	phase	REF	HET	REF	HOM	HET	HET	HOM	HOM	HOM
chr8	12327903	12393421	65519	*	12327903	12393421	Ss	phase	REF	HET	REF	HOM	REF	HET	HET	HOM	HOM
chr8	102423261	102423781	521	*	102423261	102423781	PB:Imn	RO	REF	REF	REF	REF	REF	REF	REF	REF	HET
chr8	137117242	137120366	3125	*	137117242	137119322	Imn:j3.5k	RO	HET	REF	HET	REF	REF	REF	REF	REF	REF
chr9	30951219	30957634	6416	*	30951811	30956681	PB:j3.5k	RO:SsGeno	REF	REF	REF	REF	HET	HET	REF	REF	REF
chr9	39473588	39822325	348738	*	39473588	39822325	Ss	phase	REF	HET	HET	HET	HET	HET	HET	HET	HET
chr9	39822327	40678269	855943	*	39822327	40678269	Ss	phase	HET	HET	HET	HET	HET	HET	HET	HET	HET
chr9	40691369	40868523	177155	*	40691369	40868523	Ss	phase	HET	HOM	HET	HOM	HOM	HOM	HOM	HOM	HOM
chr9	41768334	42093866	325533	*	41768334	42093866	Ss	phase	HET	HET	HET	HOM	HOM	HOM	HOM	HET	HET
chr9	42273791	42294357	20567	*	42273791	42294357	Ss	phase	HET	REF	REF	REF	HET	REF	HET	REF	REF
chr9	42612724	42672932	60209	*	42612724	42672932	PB:Ss	SsGeno:RO	HOM	HOM	HOM	HET	REF	HET	HET	HET	HOM
chr9	61128340	61231967	103628	*	61128340	61231967	Ss	phase	HET	HOM	HET	HET	HET	HET	HET	HOM	HET
chr9	61785368	62149739	364372	*	61785368	62149739	Ss	phase	HET	HOM	HET	HET	HET	HET	HET	HOM	HET
chr9	62420001	62487139	67139	*	62420001	62487139	PB	SsGeno	HET	HET	HET	HET	HET	HET	HET	HET	HOM
chr9	63252862	63392265	139404	*	63252862	63392265	Ss	phase	HET	HET	HET	HET	HET	HET	HET	HET	HET
chr9	64724183	65025124	300942	*	64724183	65025124	Ss	phase	HET	HET	HET	REF	REF	REF	HET	HET	HOM
chr9	65645191	66183068	537878	*	65645191	66183068	Ss	phase	HET	HET	HET	HET	HET	HET	HET	HET	HET
chr9	66591387	67320553	729167	*	66591387	67320553	Ss	phase	HET	REF	HET	REF	REF	REF	REF	REF	REF
chr9	87918874	88139672	220799	*	87918874	88139672	Ss	phase	REF	HET	REF	REF	REF	REF	REF	REF	REF
chr9	102565089	102570284	5196	*	102565838	102570255	j3.5k:Imn	RO	REF	REF	REF	REF	REF	REF	REF	HET	REF
chr9	105053366	105056276	2911	*	105053366	105056276	Imn:j3.5k	RO	HET	HET	HET	HET	HET	HET	HET	HET	HET
chr9	113104588	113119860	15273	*	113104588	113119860	PB	SsGeno	HET	HET	HET	HET	HET	REF	HOM	HOM	HOM
chr9	123976373	123993780	17408	*	123977744	123993326	PB:j3.5k:Ss	RO	REF	HET	HET	HET	HET	HET	HET	REF	HET
chr10	4951216	5015194	63979	*	4963342	5003451	PB:Ss	RO:phase	REF	REF	REF	REF	HET	HET	REF	REF	REF
chr10	13062995	13063282	288	*	13063000	13063272	Imn:PB	RO	REF	REF	HET	REF	REF	HET	REF	REF	HOM
chr10	37103754	37113528	9775	*	37103754	37113528	PB:j3.5k:Ss	RO	HET	REF	REF	HET	HET	HET	HET	HET	HOM
chr10	46372318	47419392	1047075	*	46372318	47419392	Ss:bN	RO	REF	REF	REF	REF	REF	REF	HET	REF	HET
chr10	47467226	47780369	313144	*	47467226	47780369	bN:Ss	RO:phase	REF	REF	REF	HET	REF	HET	REF	REF	REF
chr10	50751431	50776265	24835	*	50751431	50776265	Ss	phase	HET	REF	REF	REF	HET	REF	REF	REF	REF
chr10	55004681	55014759	10079	*	55007429	55013388	j7k:Imn:PB:j3.5k	RO	HET	HET	HOM	REF	REF	REF	REF	REF	REF
chr10	57497898	57498223	326	*	57497898	57498195	Imn:PB	RO	REF	REF	HOM	REF	REF	HOM	REF	REF	HOM
chr10	65463858	65475868	12011	*	65465126	65473910	j7k:j3.5k:Imn	RO	REF	REF	REF	REF	REF	REF	REF	HET	REF
chr10	87238107	87298830	60724	*	87238107	87298830	Ss	phase	REF	HET	HET	REF	REF	REF	HET	HET	HET
chr10	98733702	98735970	2269	*	98733702	98735970	j3.5k	SsGeno	HET	REF	REF	REF	REF	REF	REF	REF	REF
chr11	4274130	4292550	18421	*	4274130	4292550	PB:Ss	SsGeno:phase:RO	HOM	HOM	HOM	HOM	HOM	HOM	HET	HET	HOM
chr11	36309611	36309951	341	*	36309611	36309951	Imn	SsGeno	HET	HET	REF	HET	HET	HET	HET	HET	HET
chr11	48880467	48899971	19505	*	48880467	48899971	PB	SsGeno	REF	HET	HET	REF	HET	REF	HET	HOM	HET
chr11	50132556	50347138	214583	*	50132879	50347138	bN:Ss	RO	HOM	HOM	HOM	HET	HET	HOM	REF	HET	REF
chr11	62094890	62101552	6663	*	62094890	62101552	j3.5k	SsGeno	HET	HOM	HOM	HOM	HET	HET	HET	HOM	HET
chr11	66250101	66253619	3519	*	66250101	66253619	Imn:j3.5k	RO	REF	REF	REF	REF	HET	REF	REF	REF	REF
chr11	89744798	90095507	350710	*	89791414	90024201	Ss:bN:PB	RO:SsGeno	REF	HET	REF	REF	REF	REF	HET	HET	HET
chr12	12391025	12394627	3603	*	12391851	12394020	Imn:j3.5k:PB	RO	HET	HOM	HOM	HET	HOM	HOM	HET	AMB	HOM
chr12	13389468	13398643	9176	*	13389468	13398643	PB	SsGeno	HET	HET	HET	HET	HET	HET	REF	HET	HET
chr12	39466254	39466531	278	*	39466290	39466514	Imn:PB	RO	REF	REF	REF	REF	REF	HET	REF	REF	REF
chr12	46896485	46916160	19676	*	46896525	46916007	j7k:j3.5k:Imn:Ss	RO	REF	REF	REF	REF	HET	REF	REF	REF	REF
chr12	49788783	49789348	566	*	49788829	49789146	Imn:PB	RO	REF	REF	REF	REF	REF	HET	REF	REF	REF
chr12	65423608	65426407	2800	*	65423608	65426407	j3.5k	SsGeno	REF	REF	REF	REF	REF	HET	REF	REF	REF
chr12	71139014	71139972	959	*	71139014	71139972	j3.5k:Imn	SsGeno	REF	REF	REF	HET	REF	REF	REF	REF	REF
chr12	71314623	71317616	2994	*	71314623	71317616	j3.5k	SsGeno	REF	REF	REF	REF	REF	HET	REF	REF	REF
chr12	71541193	71552738	11546	*	71546054	71547817	j7k:j3.5k:Imn:PB	SsGeno:RO	REF	REF	REF	REF	REF	REF	HOM	REF	HET
chr12	127905269	127908444	3176	*	127905269	127908444	Imn:j3.5k	RO	HET	HET	HET	HET	HET	REF	REF	REF	REF
chr12	131652899	131663807	10909	*	131652899	131663807	Ss	phase	HET	HET	HET	HET	HET	HET	HET	HET	HET
chr13	18215202	18357590	142389	*	18215202	18357590	Ss	phase	HOM	HET	HET	HOM	HOM	HOM	HOM	HOM	HOM
chr13	37314464	37318514	4051	*	37314911	37318147	PB:j3.5k:Ss	RO:SsGeno	REF	REF	REF	REF	REF	REF	REF	HET	HET
chr13	52215009	52595850	380842	*	52261419	52289912	bN:Ss	RO:phase	REF	REF	REF	REF	REF	REF	REF	HET	REF
chr13	63716793	63769525	52733	*	63727367	63760841	PB:Ss	RO:phase	REF	REF	REF	REF	HOM	HET	HET	HET	REF
chr13	85728870	85731234	2365	*	85728870	85731234	Imn:j3.5k	RO	HET	HET	HET	HET	HET	HET	HET	HET	HET
chr14	18601518	18652308	50791	*	18601518	18652308	Ss	phase	HET	REF	HET	HET	REF	HET	HET	HET	HET
chr14	18652959	18712327	59369	*	18652959	18712327	Ss	phase	HET	REF	HET	HOM	HET	HET	HET	HET	HET
chr14	34545248	34562456	17209	*	34547916	34555189	PB:Ss	SsGeno:phase	REF	REF	REF	HOM	HOM	HOM	REF	HET	REF
chr14	40905661	40908696	3036	*	40905661	40908696	Imn:j3.5k	RO	REF	HET	HET	HET	HET	HET	HET	REF	REF
chr14	47853926	47856952	3027	*	47853926	47856952	Imn:j3.5k	RO	HET	REF	REF	REF	HET	HET	REF	REF	REF
chr14	60604530	60613253	8724	*	60605282	60612178	PB:j3.5k:Ss	RO	REF	REF	REF	REF	REF	REF	HET	HET	HOM
chr14	65374516	65377987	3472	*	65374516	65377987	Imn:j3.5k:PB	RO	REF	HOM	HET	HET	HET	HET	REF	HET	HET
chr14	93459758	93460230	473	*	93459856	93460160	Imn:PB	RO	REF	REF	HOM	REF	REF	HOM	REF	REF	HOM
chr15	20984202	21021610	37409	*	20984202	21021610	Ss	phase	HOM	HOM	HOM	HET	HET	HET	HOM	HET	HOM
chr15	21032464	21073547	41084	*	21032464	21073547	Ss	phase	HOM	HET	HET	HET	HOM	HET	HET	HET	HET
chr15	21836222	22618492	782271	*	21836222	22618492	Ss	phase	HET	HET	REF	HET	HET	HET	HET	HET	HET
chr15	23252404	23312907	60504	*	23252404	23312907	Ss:PB	phase:SsGeno	HET	HET	HET	HOM	HET	HOM	HOM	HOM	HOM
chr15	32153541	32314518	160978	*	32153541	32314518	Ss	phase	REF	REF	REF	REF	REF	REF	HET	REF	HET
chr15	75273163	75278891	5729	*	75273163	75278891	Ss	phase	HET	HET	HET	HET	HET	HET	HET	HET	HOM
chr15	82337122	82527079	189958	*	82337122	82527079	Ss	phase	REF	HET	HET	REF	REF	REF	REF	REF	REF
chr15	84267648	84513678	246031	*	84267648	84513678	Ss	phase	HET	HET	HET	HOM	HOM	HOM	HET	HET	HOM
chr16	1228343	1258965	30623	*	1236513	1254727	PB:Ss	RO:phase	HOM	HOM	HOM	HOM	HET	HET	HOM	HOM	HOM
chr16	14769189	15377775	608587	*	14769189	15377775	Ss	phase	HET	HOM	HET	HOM	HET	HET	HOM	HET	HET
chr16	16210630	18436487	2225858	*	18189389	18436487	Ss	phase	HET	HET	REF	REF	REF	REF	REF	REF	REF
chr16	18723622	18753202	29581	*	18723622	18753202	Ss	phase	REF	HET	HET	REF	REF	REF	REF	REF	REF
chr16	21567330	22701560	1134231	*	21567330	22699430	Ss:bN:Imn	phase:RO	HOM	HOM	HOM	HOM	HET	HOM	HOM	HOM	HOM
chr16	28457770	28740547	282778	*	28457770	28740547	bN:Ss	RO	HET	HET	HOM	REF	REF	REF	REF	REF	REF
chr16	32790679	33540870	750192	*	32790679	33540870	Ss	phase	REF	HET	HET	HET	HOM	HET	REF	REF	REF
chr16	48616897	48617754	858	*	48616898	48617568	Imn:PB	RO	REF	REF	HET	REF	REF	REF	REF	REF	REF
chr16	55766401	55837260	70860	*	55815554	55835064	PB:Ss	SsGeno:phase	HET	HET	HET	REF	HET	REF	REF	REF	REF
chr16	69727516	69728993	1478	*	69727904	69728986	Imn	SsGeno	REF	REF	REF	HET	HET	REF	REF	REF	REF
chr16	74408184	74419503	11320	*	74408184	74419503	Ss	phase	HET	HET	HET	REF	HET	HET	HET	HET	HET
chr16	85154003	85157243	3241	*	85155108	85156194	j3.5k:Imn:PB	SsGeno:RO	REF	HET	HET	REF	HET	REF	REF	HET	HET
chr17	5981170	5984654	3485	*	5981170	5984654	Imn:j3.5k:PB	RO	HET	HET	HET	HET	HET	HET	HET	HET	HET
chr17	14756063	14759055	2993	*	14756063	14759055	Imn	SsGeno	REF	REF	HET	REF	REF	REF	REF	REF	REF
chr17	18423506	18512829	89324	*	18423506	18512829	Ss	phase	REF	HET	REF	HOM	REF	HET	HET	HET	HET
chr17	18607041	18827456	220416	*	18607041	18827456	Ss	phase	REF	REF	REF	REF	REF	REF	HET	REF	HET
chr17	21400640	21450526	49887	*	21400640	21450526	Ss	phase	HET	HET	HET	HET	HET	HET	HET	HET	HET
chr17	21687297	21824188	136892	*	21687297	21824188	Ss:Imn	phase:SsGeno	HET	HET	HET	HET	HET	HET	HET	HET	HET
chr17	30616145	30631343	15199	*	30621716	30625809	PB:Ss	SsGeno:phase	HET	REF	HET	HET	HOM	HET	HOM	HET	HOM
chr17	34854675	34855873	1199	*	34854675	34855873	Imn	SsGeno	REF	REF	REF	REF	REF	HET	REF	REF	REF
chr17	60024806	60126538	101733	*	60024806	60126538	Ss	phase	REF	REF	REF	REF	REF	REF	HET	REF	REF
chr18	12141461	12150226	8766	*	12143284	12150155	PB:j3.5k:Ss	RO:SsGeno	HET	HOM	HOM	HOM	HET	HET	HOM	REF	HET
chr18	13918346	13919778	1433	*	13918346	13919778	Imn	SsGeno	REF	REF	REF	REF	HET	REF	REF	REF	REF
chr19	16056196	16058829	2634	*	16056196	16058829	Imn:j3.5k	RO	REF	REF	REF	AMB	AMB	HET	HET	REF	REF
chr19	50604046	50609088	5043	*	50604046	50609088	Ss	phase	REF	REF	REF	REF	HET	HET	HET	REF	REF
chr20	10806629	10809752	3124	*	10807400	10808751	j3.5k:PB:Imn	SsGeno:RO	HET	REF	REF	REF	REF	REF	HET	REF	HET
chr20	26061210	26091730	30521	*	26061210	26091730	Ss	phase	REF	HET	HET	REF	HET	HET	REF	REF	REF
chr21	26000477	26003856	3380	*	26000477	26003856	Imn:j3.5k:j7k	RO:SsGeno	HET	HET	AMB	AMB	HET	HET	HET	REF	HET
chr21	26647154	26650648	3495	*	26647154	26650648	Imn:j3.5k:PB	RO	HET	HET	REF	REF	REF	REF	HET	HET	HET
chr22	21442965	21496091	53127	*	21442965	21496091	Ss	phase	HET	HOM	HOM	HOM	HOM	HOM	HOM	REF	HET
chr22	23949470	23963321	13852	*	23949470	23963321	PB:Ss:Imn	RO:phase:SsGeno	del	HET	HOM	REF	HET	HET	HOM	HET	HET
chrX	5811083	5812751	1669	*	5811083	5812751	Imn	SsGeno	REF	REF	REF	REF	HET	REF	REF	REF	REF
chrX	6218929	6220353	1425	*	6218929	6220353	j3.5k:Imn:PB	SsGeno:RO	REF	REF	REF	REF	REF	HET	HOM	HOM	HOM
chrX	48396037	48399308	3272	*	48396037	48399308	Ss	phase	REF	REF	REF	REF	REF	REF	HOM	REF	HET
chrX	51669469	51713883	44415	*	51685762	51700475	Imn:PB:Ss:j3.5k	SsGeno:phase	HOM	HOM	HOM	REF	HET	HET	HOM	HOM	HOM
chrX	52070847	52192188	121342	*	52070847	52192188	Imn:bN:Ss	SsGeno:phase	HOM	HET	HET	REF	HET	HET	REF	HET	HET
chrX	52489201	52533696	44496	*	52498927	52512444	PB:Ss	SsGeno:phase	HOM	HOM	HOM	HOM	HOM	HOM	REF	HET	REF
chrX	52907445	52977241	69797	*	52920148	52935790	PB:bN:Ss	RO:SsGeno:phase	HOM	HET	HOM	HOM	HOM	HOM	HOM	HOM	HOM
chrX	55464229	55511347	47119	*	55480280	55494262	PB:Ss	SsGeno:phase	HOM	REF	HET	HOM	HET	HET	REF	HET	REF
chrX	63182029	63198950	16922	*	63182029	63198950	Ss	phase	REF	HET	REF	REF	REF	REF	HOM	HET	HET
chrX	72855897	72874910	19014	*	72855897	72874910	PB	SsGeno	REF	REF	REF	REF	REF	REF	HOM	REF	HET
chrX	73004367	73079523	75157	*	73004367	73079523	Ss	phase	REF	REF	REF	HOM	REF	HET	REF	HOM	HET
chrX	76141674	76153292	11619	*	76141674	76153292	j3.5k:PB	SsGeno:RO	REF	REF	REF	HOM	HOM	HOM	REF	HET	REF
chrX	101597522	101616276	18755	*	101599700	101611389	j3.5k:PB:Ss	SsGeno:RO:phase	HOM	HOM	HOM	HOM	HOM	HOM	REF	HET	HET
chrX	102259696	102405716	146021	*	102259696	102405716	bN:PB	SsGeno	HOM	HET	HET	REF	HOM	HET	HOM	REF	HET
chrX	103977469	104062961	85493	*	103977469	104062961	Ss:bN:Imn	phase:SsGeno:RO	HOM	HET	HOM	HOM	HET	HET	REF	HET	HET
chrX	106266661	106299614	32954	*	106269331	106298502	PB:Ss	SsGeno:phase	HOM	HET	HOM	REF	HOM	HET	HOM	HOM	HOM
chrX	120075637	120172547	96911	*	120075637	120172547	Ss:bN	phase:SsGeno	REF	REF	REF	REF	REF	REF	REF	HET	HET
chrX	135147415	135225242	77828	*	135147415	135225242	Ss	phase	REF	REF	REF	HOM	REF	HET	HOM	HOM	HOM
chrX	135623456	135670276	46821	*	135623456	135670276	Ss	phase	REF	REF	REF	REF	REF	REF	REF	HET	REF
chrX	135713409	135798324	84916	*	135713409	135798324	bN:Ss:PB	SsGeno:RO:phase	REF	REF	REF	REF	HOM	HET	REF	REF	REF
chrX	149591230	149663655	72426	*	149615316	149663655	Ss:bN	phase:SsGeno	HOM	REF	HET	REF	REF	REF	REF	HET	REF
chrX	149671972	149735388	63417	*	149671972	149735388	bN:Ss	SsGeno:phase	REF	HOM	HET	HOM	HOM	HOM	REF	HOM	HET
chrX	149742318	149776625	34308	*	149742318	149776625	bN:Ss	SsGeno:phase	HOM	REF	HET	REF	REF	REF	REF	HET	REF
chrX	152705955	152752524	46570	*	152720403	152749366	PB:Ss	SsGeno:phase	REF	HET	HET	REF	HET	HET	REF	HET	REF
chrX	153066014	153084051	18038	*	153066014	153084051	PB	SsGeno	REF	REF	HET	REF	REF	HET	REF	REF	HET
chrX	153121931	153292732	170802	*	153149250	153250542	bN:Ss	SsGeno:phase	REF	REF	REF	HOM	HOM	HOM	HOM	HET	HOM
chrX	154346996	154385012	38017	*	154346996	154385012	Ss	phase	REF	HET	HET	REF	REF	REF	HOM	HOM	HOM
chrX	154581225	154633196	51972	*	154591724	154613549	PB:Ss	SsGeno:phase	HOM	REF	HET	REF	REF	REF	HOM	HOM	HOM

[truncated: 63 more sheets: Supplementary Data 10, Supplementary Data 11, Supplementary Data 12, Supplementary Data 13, Supplementary Data 14, Supplementary Data 15, Supplementary Data 16, Supplementary Data 17, Supplementary Data 18, Supplementary Data 19, Supplementary Data 20, Supplementary Data 21, Supplementary Data 22, Supplementary Data 23, Supplementary Data 24, Supplementary Data 25, Supplementary Data 26, Supplementary Data 27, Supplementary Data 28, Supplementary Data 29 …]
